# Supplementary material for: Effect of the Compatibiliser on the Poly(Lactic Acid)—Polyamide 11 Blends with and Without Metal Oxides: Properties, Performance and Durability
Source: Polymers (Basel). 2026 Jul 21;18(14):1782. doi: 10.3390/polym18141782 (PMC13419301; doi:10.3390/polym18141782)
Supplement: Supplementary file 1 [file polymers-18-01782-s001.zip]

Archive with 1 entries (1 files):
- polymers-4345978-supplementary.pdf
